# Supplementary material for: Early HbA1c Levels as a Predictor of Adverse Obstetric Outcomes: A Systematic Review and Meta-Analysis
Source: J Clin Med. 2024 Mar 17;13(6):1732. doi: 10.3390/jcm13061732 (PMC10970986; doi:10.3390/jcm13061732)
Supplement: Supplementary file 1 [file jcm-13-01732-s001.zip]

Archive with 3 entries (3 files):
- Figures S1-12.pptx
- Table S1 (search strategy).pdf
- Table S2 (risk of bias - robins).pdf
